# Supplementary material for: Diversity and evolution analysis of RNA viruses in three wheat aphid species
Source: BMC Genomics. 2025 Apr 7;26:353. doi: 10.1186/s12864-025-11512-1 (PMC11978097; doi:10.1186/s12864-025-11512-1)
Supplement: Supplementary file 10 — Suppelemtary Material 10: Table S6. Amino acid identities among Partitiviridae-derived EVEs [file 12864_2025_11512_MOESM10_ESM.xlsx]

## Sheet: Sheet1
	RpChEVE1	RpChEVE2	RpChEVE3	RpChEVE4	RpChEVE5	RpChEVE6	RpChEVE7	RpChEVE8	RpChEVE9	RpChEVE10	SaChEVE1	SaChEVE2	SaChEVE3	SaChEVE4	SaChEVE5	SaChEVE6	SaChEVE7	SaChEVE8	SaChEVE9	SgChEVE4	SgChEVE5	SgChEVE6	SgChEVE7	SgChEVE8	SgChEVE9	SgChEVE10	SgChEVE11	SgChEVE12	SgChEVE13	SgChEVE14	SgChEVE15	SgChEVE16	SgChEVE17	SgChEVE18	SgChEVE19	SgChEVE20	SgChEVE21	SgChEVE22	SgChEVE23	SgChEVE24	SgChEVE25	SgChEVE26	SgChEVE27	SgChEVE28	SgChEVE29	SgChEVE30	SgChEVE31	SgChEVE32	SgChEVE33
RpChEVE1	100	52.1	52.1	52.1	50	10.6	56.4	59.6	94.7	95.2	56.2	58.5	49.2	52.5	60	57.2	43.1	49.5	46.4	52.3	51.7	59.2	50	57.4	15.1	57.7	60.4	93.1	11.7	47.7	59	49.5	53.7	54.8	55.9	48.5	35.1	25.5	25	41	30.5	55.3	55.3	56.4	55.3	94.1	94.1	93.6	50
RpChEVE2		100	100	100	49.5	65.8	58.4	62.7	56.9	57.2	59	75	72.6	57.5	65	55.6	51.6	49.2	53	72.3	94.3	60.9	54.4	75.5	19.2	64.3	64.8	55.3	34.4	87.5	63.9	56.5	54	88.4	74.7	87.9	80.9	84.5	48.1	58.7	73.2	58.1	58.4	74.6	93.6	56.1	56.4	56.4	53.8
RpChEVE3			100	100	52.9	11.1	63	65.6	57.1	57.7	59	75	72.6	57.5	65	55.6	51.6	51.3	53	72.3	94.3	60.9	54.4	75.5	15.1	64.3	64.8	55.3	10.6	87.5	64.6	56.5	56.6	93.1	78.3	87.9	68.8	45.5	43.9	70.4	54.3	62.4	62.4	78.3	95.2	58.7	58.7	58.2	54
RpChEVE4				100	52.9	11.1	63	65.6	57.1	57.7	59	75	72.6	57.5	65	55.6	51.6	51.3	53	72.3	94.3	60.9	54.4	75.5	15.1	64.3	64.8	55.3	10.6	87.5	64.6	56.5	56.6	93.1	78.3	87.9	68.8	45.5	43.9	70.4	54.3	62.4	62.4	78.3	95.2	58.7	58.7	58.2	54
RpChEVE5					100	12.4	50	54	50.5	51	51.1	54.3	49.2	48.6	56.7	49.7	86.7	87.8	90.1	48.5	50.6	54	43	56.4	15.1	57.1	59.3	52.1	10.4	50	56	52.2	52.5	52.3	56.1	45.5	39.6	22.3	22.3	37.6	28	50	50	55.9	54	52	52	51.5	97.5
RpChEVE6						100	51.3	55.3	57.5	57.5	10.7	11.2	12.1	12.7	12.2	11.8	11.2	12.2	12.7	13.8	13.8	10.3	11.4	10.6	16.4	12.1	13.2	10.1	37.9	14.8	13.6	13.4	13.1	11.6	11.6	12.1	43	42.5	63.2	62.3	18.3	51.3	51.3	59.6	94.7	54.8	55.3	55.7	50.4
RpChEVE7							100	64.5	57.3	57.5	92.7	57.4	59.7	56.9	71.1	82.9	52.1	50.3	54.1	57.7	62.1	97.7	81.6	59.6	19.2	69.2	64.8	58	82.4	62.5	65.4	54.8	60.1	57.8	57.6	58.6	49.8	53.6	39.1	37.6	47	97.9	97.7	55.8	55.8	56.7	56.9	56.7	49.3
RpChEVE8								100	61.1	61.3	65.7	63.3	57.3	84.5	73.9	59.9	55.3	53.8	59.1	61.5	63.2	68.4	63.2	64.4	17.8	71.4	88.5	61.2	60.4	60.2	94.8	74.7	78.3	60.3	62.6	57.6	54.4	55.6	41.6	40	48.8	64.5	64.3	62.1	56.8	61.1	61.3	61.3	50.3
RpChEVE9									100	99.8	57.9	58	52.4	53.6	61.1	57.8	46.8	49.7	48.6	53.1	50.6	60.3	51.8	58.5	17.8	59.3	61.5	96.3	51.5	55.7	61.8	53.8	54.5	55.8	57.1	56.6	49.5	54.6	44.1	41.2	47	56.7	56.5	60.1	56.4	96.8	97	97	48.5
RpChEVE10										100	58.4	58.5	53.2	54.1	61.7	58.3	47.3	49.7	49.2	53.8	51.7	60.9	52.6	59	17.8	59.9	62.1	96.8	51.5	56.8	62.3	53.2	55.1	56.3	57.6	57.6	49.5	55.1	44.4	41.5	47.6	56.9	56.7	60.4	56.6	97	97.2	97.2	48.6
SaChEVE1											100	57.3	51.6	56.2	68	84.3	50	52.2	51.7	54.6	57.5	92.5	78.1	61.2	17.8	65.7	64	57.3	10.7	51.1	66.3	52.2	62.9	56.2	56.7	51.5	37.6	28.1	27.5	44.9	32.3	93.3	92.7	55.6	59.6	58.4	58.4	58.4	52.2
SaChEVE2												100	83.9	56.9	63.3	57.8	50	55.3	53.6	82.3	80.5	59.2	53.5	89.9	13.7	61.5	64.3	59	11.2	62.5	63.3	54.3	60.1	78.2	84	61.6	52.7	31.9	31.4	52.7	38.4	56.4	56.4	84.6	80.3	59.6	59.6	59.6	55.3
SaChEVE3													100	44.4	54	50	49.2	46.8	47.6	73.4	47.1	53.2	48.2	83.9	12.3	54	54	49.2	15.3	64.8	57.3	48.4	54	71.8	81.5	64.6	46	50	48.4	51.6	51.6	58.9	58.9	81.5	73.4	54	54	53.2	50
SaChEVE4														100	62.8	53.6	47	49.2	49.2	51.5	48.3	57.5	47.4	59.1	12.3	62.4	74.6	54.1	11	53.4	84.5	64.6	72.4	55.8	59.1	49.5	40.9	26.5	26.5	45.9	30.5	56.4	56.4	58	58.6	54.7	54.7	54.7	50.8
SaChEVE5															100	66.7	57.2	58.3	58.9	59.2	58.6	70.7	61.4	66.1	15.1	95.6	74.4	62.2	11.1	55.7	73.9	61.7	67.8	62.8	66.1	52.5	45.6	29.4	29.4	50	32.9	71.1	70.6	65	66.1	62.8	62.8	62.2	57.8
SaChEVE6																100	46	49.7	48.6	53.1	50.6	85.6	72.8	58.3	15.1	64.8	60.4	57.2	10.7	53.4	60.4	48.9	59.4	55.6	58.3	51.5	36.9	26.7	26.7	42.2	31.7	82.4	81.8	57.2	58.8	58.3	58.3	57.8	50.8
SaChEVE7																	100	83	95.6	51.5	51.7	53.4	42.1	52.7	16.4	57.1	58.2	45.7	11.7	46.6	55.9	51.1	52.1	50	53.2	42.4	41.5	23.4	23.4	38.8	28	52.1	52.7	53.7	53.2	47.9	47.9	47.3	87.2
SaChEVE8																		100	87.8	50.8	52.9	54.6	43.9	57.4	15.1	56.6	58.8	52.1	11.2	40.9	56.5	52.2	50.8	50.3	56.3	37.4	38.6	18.8	18.8	34.5	23.2	50.3	50.3	56.3	53.3	50.8	50.8	50.3	88.3
SaChEVE9																			100	52.3	51.7	55.2	44.7	56.4	16.4	58	60.2	49.2	11.6	43.2	59.1	53	55.8	50.8	54.1	39.4	40.9	21.5	21.5	38.1	25	54.1	54.7	54.7	54.1	49.7	49.7	49.7	90.6
SgChEVE4																				100	56.3	56.9	50	86.2	12.3	58.5	60.8	53.1	13.8	58	60.8	50.8	54.6	70	93.1	58.6	46.2	44.6	43.8	49.2	46.9	56.9	57.7	94.6	71.5	53.8	53.8	53.8	50
SgChEVE5																					100	60.9	20.7	80.5	15.1	59.8	59.8	52.9	12.6	12.6	62.1	50.6	51.7	97.7	77	20.7	72.4	19.5	17.2	43.7	23	62.1	62.1	77	96.6	52.9	52.9	52.9	51.7
SgChEVE6																						100	83.3	63.8	19.2	69.5	66.1	59.8	11.5	54.5	67.2	54.6	63.8	59.8	59.2	51.5	40.2	29.3	28.7	44.8	32.9	98.3	97.7	58	62.6	60.9	60.9	60.9	55.2
SgChEVE7																							100	56.1	12.3	58.8	58.8	51.8	12.3	54.5	62.3	44.7	58.8	51.8	52.6	51.5	24.6	43.9	43.9	46.5	47.4	82.5	82.5	51.8	54.4	53.5	53.5	53.5	43.9
SgChEVE8																								100	15.1	65.9	66.5	59	10.1	62.5	64.4	56.5	61.2	77.1	87.8	61.6	53.7	31.9	31.4	52.7	38.4	60.6	60.6	86.7	79.3	59.6	59.6	59.6	58
SgChEVE9																									100	15.1	15.1	12.3	15.1	13.7	15.1	16.4	16.4	15.1	16.4	12.3	17.8	13.7	15.1	15.1	13.7	17.8	17.8	19.2	17.8	17.8	17.8	19.2	16.4
SgChEVE10																										100	72.5	59.9	11.5	54.5	72	59.9	66.5	62.6	65.4	52.5	45.6	29.1	28.6	49.5	32.3	69.2	68.7	64.3	65.9	60.4	60.4	59.9	58.2
SgChEVE11																											100	62.6	11	54.5	87.9	83	83.5	63.2	66.5	51.5	45.6	28	28	47.8	31.7	65.4	65.4	65.4	66.5	63.2	63.2	63.2	61
SgChEVE12																												100	10.6	51.1	61.7	51.6	55.9	57.4	58.5	52.5	37.2	27.7	27.1	44.1	32.3	57.4	57.4	58.5	58.5	98.9	98.9	98.4	52.7
SgChEVE13																													100	14.8	10.5	10.8	10.1	10.1	9.6	15.2	24.2	23.2	19.4	19.4	14	91.6	92.1	38.3	52.4	49.3	49.8	49.8	41.4
SgChEVE14																														100	58	50	58	88.6	70.5	88.6	53.4	87.5	86.4	86.4	86.4	62.5	62.5	72.7	92	58	58	56.8	51.1
SgChEVE15																															100	74.2	83.2	61.8	64.9	54.5	45	27.7	27.7	46.6	34.1	66	66	63.9	64.9	63.9	63.9	63.9	57.6
SgChEVE16																																100	68.3	55.4	58.1	48.5	46.8	24.7	24.7	43	30.5	54.8	54.8	57	58.6	54.3	54.3	54.3	53.2
SgChEVE17																																	100	55.1	58.1	53.5	39.4	26.3	26.3	41.9	34.1	60.6	60.6	57.6	57.6	55.6	55.6	55.6	54
SgChEVE18																																		100	76.3	86.9	63.8	42.7	41.2	64.8	52.4	57.3	57.3	76.4	96.5	57.3	57.3	56.8	52.8
SgChEVE19																																			100	67.7	55.6	33.8	32.8	54.5	41.5	56.6	56.6	96	78.3	58.6	58.6	58.1	57.6
SgChEVE20																																				100	47.5	97	86.9	96	96	58.6	58.6	69.7	88.9	58.6	58.6	57.6	46.5
SgChEVE21																																					100	68.6	30.4	47	52.4	49.1	49.5	67.1	82.3	49.1	49.1	48.8	49.8
SgChEVE22																																						100	62.3	66.7	78	53.1	53.6	67.6	87	54.6	54.6	54.1	48.3
SgChEVE23																																							100	98.4	75	39.4	39.4	43.8	73.3	44.1	44.4	44.1	38.5
SgChEVE24																																								100	97	37.6	37.6	47.1	67.9	41.5	41.7	41.5	36.7
SgChEVE25																																									100	47.6	47.6	57.3	75	48.2	48.2	47.6	42.1
SgChEVE26																																										100	99	55.5	53.7	56.5	56.7	56.5	48.5
SgChEVE27																																											100	55.8	53.9	56.3	56.5	56.3	48.5
SgChEVE28																																												100	74.2	60.9	61.1	60.9	54.5
SgChEVE29																																													100	56.2	56.4	56.4	49.7
SgChEVE30																																														100	99.8	99.4	48.1
SgChEVE31																																															100	99.6	48.3
SgChEVE32																																																100	48.1
SgChEVE33																																																	100
SgChEVE34
[truncated: 1 more columns]
