# Supplementary material for: Diversity and evolution analysis of RNA viruses in three wheat aphid species
Source: BMC Genomics. 2025 Apr 7;26:353. doi: 10.1186/s12864-025-11512-1 (PMC11978097; doi:10.1186/s12864-025-11512-1)
Supplement: Supplementary file 11 — Suppelemtary Material 11: Table S7. Amino acid identities among Chuviridae-derived EVEs [file 12864_2025_11512_MOESM11_ESM.xlsx]

## Sheet: Sheet1
	SaPaEVE1	SaPaEVE2	SaPaEVE3	SaPaEVE4	RpPaEVE1	RpPaEVE2	SgPaEVE1
SaPaEVE1	100	20.6	20.6	20.6	24.3	19.5	18.8
SaPaEVE2		100	100	100	53.2	90.2	73.5
SaPaEVE3			100	100	53.2	90.2	73.5
SaPaEVE4				100	53.2	90.2	73.5
RpPaEVE1					100	52.3	54.3
RpPaEVE2						100	74.3
SgPaEVE1							100
